# Supplementary material for: Diet-derived circulating antioxidants and risk of epilepsy: a Mendelian randomization study
Source: Front Neurol. 2024 Jul 5;15:1422409. doi: 10.3389/fneur.2024.1422409 (PMC11258006; doi:10.3389/fneur.2024.1422409)
Supplement: Supplementary file 1 [file Table_1.XLSX]

## Sheet: Catalogs
Supplementary files
Table S1. Single nucleotide polymorphisms (SNP) associated with dietary-derived antioxidants
Table S2. Two-sample Mendelian randomization estimations showing the effects of Vitamin E (α-tocopherol) on the risk of epilepsy and the estimations of heterogeneity and horizontal pleiotropy for results.
Table S3. Two-sample Mendelian randomization estimations showing the effects of Vitamin E (γ-tocopherol) on the risk of epilepsy and the estimations of heterogeneity and horizontal pleiotropy for results.
Table S4. Two-sample Mendelian randomization estimations showing the effects of Vitamin C (ascorbate) on the risk of epilepsy and the estimations of heterogeneity and horizontal pleiotropy for results.
Table S5. Two-sample Mendelian randomization estimations showing the effects of Vitamin A (retinol) on the risk of epilepsy and the estimations of heterogeneity and horizontal pleiotropy for results.
Table S6. Two-sample Mendelian randomization estimations showing the effects of Carotene on the risk of epilepsy and the estimations of heterogeneity and horizontal pleiotropy for results.
Table S7. Two-sample Mendelian randomization estimations showing the effects of Selenium on the risk of epilepsy and the estimations of heterogeneity and horizontal pleiotropy for results.

## Sheet: Table S1
Table S1. Single nucleotide polymorphisms (SNP) associated with dietary-derived antioxidants
Trait	Sequence	SNP	Effect allele	Other allele	Eaf	Beta	Se	p-value	Sample size	R2	F-statistic	id.exposure
Vitamin A (retinol)	1	rs12119164	G	A	0.742193	0.0295741	0.00637063	3.40001e-06	62991	0.000342004	21.5499	ukb-b-17406
	2	rs692790	C	T	0.874331	0.0404149	0.00838208	1.40001e-06	62991	0.000368927	23.2469	ukb-b-17406
	3	rs74977546	A	G	0.052896	-0.063514	0.0126784	5.49997e-07	62991	0.000398253	25.0955	ukb-b-17406
	4	rs149577802	T	C	0.015116	-0.108795	0.0234115	3.40001e-06	62991	0.000342714	21.5946	ukb-b-17406
	5	rs3213829	G	T	0.546482	0.025976	0.00560984	3.59998e-06	62991	0.000340265	21.4402	ukb-b-17406
	6	rs117669768	A	G	0.038236	0.0789545	0.0147682	8.99995e-08	62991	0.000453548	28.5815	ukb-b-17406
	7	rs2126371	T	C	0.317531	-0.0289453	0.00597696	1.29999e-06	62991	0.000372182	23.4521	ukb-b-17406
	8	rs117219913	C	T	0.07834	0.0476864	0.0103813	4.39997e-06	62991	0.000334859	21.0995	ukb-b-17406
	9	rs909570	A	G	0.938952	-0.053135	0.0115717	4.39997e-06	62991	0.000334613	21.084	ukb-b-17406
Vitamin C (ascorbate)	1	rs6713914	C	T	0.4259	-0.0593	0.0116	3.22003e-07	1567	0.0164037	26.0999	met-a-348
	2	rs13069990	T	C	0.3781	-0.0506	0.011	4.44201e-06	2063	0.0101528	21.1395	met-a-348
	3	rs6834631	G	T	0.0404	-0.1306	0.0267	1.032e-06	2063	0.0114645	23.9025	met-a-348
	4	rs6826474	T	C	0.0393	-0.1383	0.0288	1.56099e-06	2063	0.0110543	23.0376	met-a-348
	5	rs2070006	C	T	0.6287	-0.0512	0.0112	4.76201e-06	2063	0.0100283	20.8777	met-a-348
	6	rs11167905	C	T	0.1455	-0.0804	0.0164	9.82607e-07	2063	0.0115158	24.0106	met-a-348
	7	rs7112460	T	C	0.0658	0.1084	0.0223	1.13501e-06	2063	0.0113241	23.6063	met-a-348
	8	rs8105491	T	G	0.154	-0.0698	0.0148	2.30399e-06	2063	0.0106667	22.2211	met-a-348
	9	rs808686	A	G	0.6086	0.0598	0.0128	3.01301e-06	1567	0.0137374	21.7986	met-a-348
	10	rs577596	A	G	0.3267	-0.0567	0.0114	6.67898e-07	2063	0.011849	24.7136	met-a-348
Vitamin E (α-tocopherol)	1	rs1404410	G	C	0.2147	0.0236	0.0052	4.56804e-06	1759	0.0115743	20.5742	met-a-340
	2	rs10245705	T	C	0.0181	-0.0663	0.0127	1.94599e-07	7276	0.00373167	27.2458	met-a-340
	3	rs11145330	C	A	0.1092	-0.0324	0.0068	1.945e-06	1759	0.012742	22.6766	met-a-340
	4	rs7238006	C	T	0.0738	-0.0281	0.0057	6.77205e-07	7276	0.00332906	24.2965	met-a-340
	5	rs2074731	A	C	0.1654	-0.0184	0.0039	2.30701e-06	7276	0.00304991	22.2529	met-a-340
Vitamin E (γ-tocopherol)	1	rs10077932	T	C	0.1376	-0.0402	0.0087	4.08301e-06	5822	0.00365386	21.3434	met-a-571
	2	rs7038957	C	T	0.1688	0.0287	0.0062	3.86296e-06	5822	0.00366702	21.4206	met-a-571
	3	rs7350776	G	C	0.303	-0.0239	0.0052	3.86403e-06	5822	0.0036153	21.1174	met-a-571
	4	rs261301	C	T	0.8686	-0.0323	0.0068	2.064e-06	5822	0.00386043	22.5547	met-a-571
	5	rs1013104	T	C	0.4354	-0.0207	0.0045	3.83398e-06	5822	0.00362133	21.1527	met-a-571
	6	rs1060467	G	A	0.4097	-0.0233	0.0045	2.60597e-07	5822	0.00458373	26.8002	met-a-571
	7	rs5994305	G	A	0.1682	-0.0307	0.0062	7.15402e-07	5822	0.00419369	24.51	met-a-571
Carotene	1	rs1936052	T	C	0.155936	-0.0361185	0.00766833	2.5e-06	64979	0.0003413	22.1842	ukb-b-16202
	2	rs6660246	C	A	0.450266	-0.0266889	0.00553072	1.40001e-06	64979	0.000358236	23.2855	ukb-b-16202
	3	rs12126792	G	A	0.011509	-0.134712	0.0280049	1.5e-06	64979	0.000355973	23.1383	ukb-b-16202
	4	rs77547747	C	T	0.056418	-0.055803	0.0118339	2.39999e-06	64979	0.000342088	22.2355	ukb-b-16202
	5	rs6596473	C	G	0.299056	0.0276423	0.00597629	3.69999e-06	64979	0.000329131	21.393	ukb-b-16202
	6	rs62417408	G	A	0.037772	-0.0691153	0.0146553	2.39999e-06	64979	0.000342166	22.2406	ukb-b-16202
	7	rs16898247	A	G	0.018968	-0.107091	0.0200309	8.99995e-08	64979	0.000439684	28.5819	ukb-b-16202
	8	rs13295574	A	G	0.303383	-0.0276722	0.00598182	3.69999e-06	64979	0.000329234	21.3997	ukb-b-16202
	9	rs3829931	A	T	0.973235	0.0830829	0.0177899	2.99999e-06	64979	0.00033555	21.8104	ukb-b-16202
	10	rs17800766	C	T	0.011673	-0.121685	0.0254964	1.79999e-06	64979	0.000350422	22.7773	ukb-b-16202
	11	rs2998143	G	A	0.603581	-0.0278722	0.00584016	1.79999e-06	64979	0.000350403	22.7761	ukb-b-16202
	12	rs4771831	A	G	0.351886	-0.0265212	0.00576207	4.20001e-06	64979	0.000325923	21.1844	ukb-b-16202
	13	rs116995905	T	C	0.009812	-0.132301	0.0288061	4.39997e-06	64979	0.000324521	21.0933	ukb-b-16202
	14	rs366337	G	A	0.936764	0.0543804	0.0112221	1.29999e-06	64979	0.000361249	23.4814	ukb-b-16202
	15	rs117731008	A	G	0.016818	0.0977133	0.0212277	4.20001e-06	64979	0.000325977	21.1879	ukb-b-16202
	16	rs5760695	C	T	0.086598	0.0468481	0.0100556	3.2e-06	64979	0.000333926	21.7047	ukb-b-16202
Zinc	1	rs10931753	C	G	NA	-0.129	0.028	4.94003e-06	2603	0.00808839	21.2095	ieu-a-1079
	2	rs4333127	A	G	NA	0.218	0.047	2.99999e-06	2603	0.00819725	21.4973	ieu-a-1079
	3	rs11763353	G	A	NA	-0.192	0.039	6.90001e-07	2603	0.00922516	24.2181	ieu-a-1079
	4	rs1532423	G	A	NA	-0.178	0.026	6.4003e-12	2603	0.0176876	46.8338	ieu-a-1079
	5	rs11232535	C	T	NA	0.325	0.065	6.72992e-07	2603	0.00951294	24.9808	ieu-a-1079
	6	rs7148590	A	G	NA	-0.14	0.026	1.37e-07	2603	0.011016	28.9718	ieu-a-1079
	7	rs10484100	G	A	NA	-0.209	0.045	3.29997e-06	2603	0.00821882	21.5543	ieu-a-1079
	8	rs2120019	A	G	NA	-0.287	0.033	1.54989e-18	2603	0.0282372	75.5792	ieu-a-1079
Selenium	1	rs4950779	C	T	NA	0.673	0.132	3.16002e-07	2603	0.00988764	25.9746	ieu-a-1077
	2	rs10023369	A	G	NA	-0.144	0.029	4.41998e-07	2603	0.0093834	24.6374	ieu-a-1077
	3	rs7700970	T	C	NA	0.265	0.037	7.16968e-13	2603	0.0193259	51.2572	ieu-a-1077
	4	rs11779526	T	A	NA	0.153	0.032	1.68e-06	2603	0.00870585	22.8428	ieu-a-1077
	5	rs7163368	C	T	NA	0.158	0.034	4e-06	2603	0.00822799	21.5786	ieu-a-1077
	6	rs3785832	C	T	NA	-0.146	0.031	1.81999e-06	2603	0.00844935	22.164	ieu-a-1077

## Sheet: Table S2
Table S2. Two-sample Mendelian randomization estimations showing the effects of Vitamin E (α-tocopherol) on the risk of epilepsy and the estimations of heterogeneity and horizontal pleiotropy for results.
Two Sample Mendelian Randomization					Heterogeneity		Pleiotropy
Outcome	Eeposure	Method	OR (95% CI)	p-value	Q-statistic	p-value	Egger Intercept	p-value
All epilepsy	Vitamin E (α-tocopherol)	Inverse variance weighted	0.98(0.43-2.23)	0.96	12.54	0.01
		Weighted median	0.92(0.49-1.72)	0.79
		MR Egger	0.21(0.00-16.91)	0.56	10.03	0.01	0.04	0.55
Generalized Epilepsy	Vitamin E (α-tocopherol)	Inverse variance weighted	0.77(0.22-2.64)	0.68	9.35	0.03
		Weighted median	0.53(0.20-1.44)	0.21
		MR Egger	0.80(0.00-1281.18)	0.96	9.35	0.01	0	0.99
Focal Epilepsy	Vitamin E (α-tocopherol)	Inverse variance weighted	0.94(0.39-2.22)	0.88	10.08	0.02
		Weighted median	0.93(0.47-1.85)	0.83
		MR Egger	0.17(0.00-16.07)	0.53	7.87	0.02	0.04	0.53
JME	Vitamin E (α-tocopherol)	Inverse variance weighted	0.96(0.85-1.09)	0.55	4.07	0.25
		Weighted median	0.99(0.87-1.13)	0.89
		MR Egger	0.75(0.40-1.41)	0.47	3.09	0.21	0.01	0.51
JAE	Vitamin E (α-tocopherol)	Inverse variance weighted	1.02(0.95-1.09)	0.61	3.38	0.34
		Weighted median	1.03(0.95-1.12)	0.47
		MR Egger	1.18(0.82-1.68)	0.47	2.55	0.28	0	0.5
CAE	Vitamin E (α-tocopherol)	Inverse variance weighted	0.98(0.89-1.07)	0.6	3.34	0.34
		Weighted median	0.98(0.89-1.10)	0.78
		MR Egger	0.94(0.55-1.62)	0.85	3.31	0.19	0	0.9
Focal Epilepsy (documented hippocampal sclerosis)	Vitamin E (α-tocopherol)	Inverse variance weighted	0.99(0.92-1.08)	0.87	2.32	0.51
		Weighted median	1.02(0.92-1.13)	0.66
		MR Egger	0.84(0.56-1.24)	0.47	1.57	0.46	0	0.48
Focal Epilepsy (documented lesion negative)	Vitamin E (α-tocopherol)	Inverse variance weighted	0.96(0.83-1.11)	0.56	2.39	0.5
		Weighted median	0.96(0.80-1.16)	0.67
		MR Egger	0.57(0.28-1.15)	0.26	0.17	0.92	0.01	0.27
Focal Epilepsy (documented lesion other than hippocampal sclerosis)	Vitamin E (α-tocopherol)	Inverse variance weighted	1.01(0.80-1.29)	0.91	8.2	0.04
		Weighted median	0.92(0.76-1.13)	0.44
		MR Egger	0.89(0.21-3.70)	0.89	8.07	0.02	0	0.87
Generalized Epilepsy with Tonic-clonic Seizures	Vitamin E (α-tocopherol)	Inverse variance weighted	0.98(0.91-1.05)	0.51	6.46	0.09
		Weighted median	1.00(0.94-1.06)	0.97
		MR Egger	1.07(0.81-1.60)	0.78	5.88	0.05	0	0.7

## Sheet: Table S3
Table S3. Two-sample Mendelian randomization estimations showing the effects of Vitamin E (γ-tocopherol) on the risk of epilepsy and the estimations of heterogeneity and horizontal pleiotropy for results.
Two Sample Mendelian Randomization					Heterogeneity		Pleiotropy
Outcome	Eeposure	Method	OR (95% CI)	p-value	Q-statistic	p-value	Egger Intercept	p-value
All epilepsy	Vitamin E (γ-tocopherol)	Inverse variance weighted	0.90(0.69-1.18)	0.45	3.34	0.65
		Weighted median	0.92(0.67-1.27)	0.62
		MR Egger	0.97(0.18-5.19)	0.97	3.33	0.5	0	0.94
Generalized Epilepsy	Vitamin E (γ-tocopherol)	Inverse variance weighted	1.09(0.52-2.25)	0.82	8.88	0.06
		Weighted median	1.03(0.50-2.13)	0.94
		MR Egger	2.60(0.00-1359.33)	0.78	8.66	0.03	-0.02	0.8
Focal Epilepsy	Vitamin E (γ-tocopherol)	Inverse variance weighted	0.82(0.60-1.12)	0.22	3.55	0.62
		Weighted median	0.79(0.55-1.15)	0.22
		MR Egger	0.53(0.07-3.75)	0.56	3.35	0.5	0.01	0.68
JME	Vitamin E (γ-tocopherol)	Inverse variance weighted	1.05(0.98-1.13)	0.15	3.04	0.55
		Weighted median	1.02(0.93-1.12)	0.64
		MR Egger	1.34(0.78-2.30)	0.37	2.27	0.52	-0.01	0.45
JAE	Vitamin E (γ-tocopherol)	Inverse variance weighted	0.99(0.92-1.07)	0.76	11.05	0.03
		Weighted median	1.02(0.96-1.09)	0.54
		MR Egger	0.75(0.42-1.32)	0.39	8.45	0.04	0.01	0.41
CAE	Vitamin E (γ-tocopherol)	Inverse variance weighted	1.01(0.93-1.08)	0.89	6.28	0.18
		Weighted median	1.00(0.92-1.08)	0.94
		MR Egger	1.22(0.66-2.236)	0.57	5.56	0.14	-0.01	0.58
Focal Epilepsy (documented hippocampal sclerosis)	Vitamin E (γ-tocopherol)	Inverse variance weighted	0.98(0.93-1.04)	0.49	1.47	0.83
		Weighted median	1.00(0.93-1.08)	0.97
		MR Egger	1.26(0.82-1.93)	0.36	0.1	0.99	-0.01	0.33
Focal Epilepsy (documented lesion negative)	Vitamin E (γ-tocopherol)	Inverse variance weighted	0.95(0.84-1.09)	0.48	6.85	0.14
		Weighted median	0.98(0.85-1.12)	0.73
		MR Egger	1.51(0.55-4.15)	0.48	5.38	0.15	-0.01	0.43
Focal Epilepsy (documented lesion other than hippocampal sclerosis)	Vitamin E (γ-tocopherol)	Inverse variance weighted	0.94(0.85-1.04)	0.23	3.11	0.54
		Weighted median	0.92(0.80-1.06)	0.25
		MR Egger	0.96(0.44-2.08)	0.92	3.11	0.38	0	0.96
Generalized Epilepsy with Tonic-clonic Seizures	Vitamin E (γ-tocopherol)	Inverse variance weighted	0.97(0.94-1.01)	0.1	3.26	0.52
		Weighted median	0.98(0.94-1.03)	0.42
		MR Egger	0.86(0.67-1.11)	0.34	2.38	0.5	0	0.42

## Sheet: Table S4
Table S4. Two-sample Mendelian randomization estimations showing the effects of Vitamin C (ascorbate) on the risk of epilepsy and the estimations of heterogeneity and horizontal pleiotropy for results.
Two Sample Mendelian Randomization					Heterogeneity		Pleiotropy
Outcome	Eeposure	Method	OR (95% CI)	p-value	Q-statistic	p-value	Egger Intercept	p-value
All epilepsy	Vitamin C (ascorbate)	Inverse variance weighted	0.98(0.88-1.08)	0.63	5.35	0.5
		Weighted median	0.99(0.86-1.13)	0.85
		MR Egger	1.03(0.76-1.40)	0.85	5.2	0.39	0	0.72
Generalized Epilepsy	Vitamin C (ascorbate)	Inverse variance weighted	0.95(0.74-1.23)	0.7	13.48	0.04
		Weighted median	0.95(0.74-1.21)	0.65
		MR Egger	1.12(0.42-2.94)	0.83	13.18	0.02	-0.01	0.75
Focal Epilepsy	Vitamin C (ascorbate)	Inverse variance weighted	1.03(0.92-1.186)	0.61	2.95	0.82
		Weighted median	1.03(0.89-1.20)	0.68
		MR Egger	1.27(0.84-1.93)	0.31	1.88	0.87	-0.01	0.35
JME	Vitamin C (ascorbate)	Inverse variance weighted	1.01(0.96-1.06)	0.75	24.08	0
		Weighted median	0.99(0.94-1.03)	0.62
		MR Egger	1.03(0.84-1.25)	0.8	23.9	0	0	0.86
JAE	Vitamin C (ascorbate)	Inverse variance weighted	1.01(1.00-1.03)	0.08	2.81	0.83
		Weighted median	1.02(1.00-1.04)	0.1
		MR Egger	1.01(0.96-1.07)	0.65	2.81	0.73	0	0.99
CAE	Vitamin C (ascorbate)	Inverse variance weighted	0.99(0.97-1.01)	0.51	2.46	0.87
		Weighted median	0.99(0.97-1.02)	0.54
		MR Egger	1.02(0.94-1.09)	0.7	2.09	0.84	0	0.57
Focal Epilepsy (documented hippocampal sclerosis)	Vitamin C (ascorbate)	Inverse variance weighted	1.00(0.98-1.02)	0.81	5.63	0.47
		Weighted median	0.99(0.97-1.02)	0.46
		MR Egger	1.00(0.93-1.07)	0.95	5.61	0.35	0	0.9
Focal Epilepsy (documented lesion negative)	Vitamin C (ascorbate)	Inverse variance weighted	1.01(0.96-1.05)	0.82	9.64	0.14
		Weighted median	0.98(0.93-1.03)	0.49
		MR Egger	1.14(1.99-1.29)	0.11	5.57	0.35	-0.01	0.11
Focal Epilepsy (documented lesion other than hippocampal sclerosis)	Vitamin C (ascorbate)	Inverse variance weighted	0.98(0.95-1.02)	0.34	6.25	0.4
		Weighted median	1.00(0.95-1.04)	0.84
		MR Egger	0.98(0.85-1.13)	0.82	6.25	0.28	0	0.99
Generalized Epilepsy with Tonic-clonic Seizures	Vitamin C (ascorbate)	Inverse variance weighted	0.99(0.98-1.00)	0.13	3.92	0.69
		Weighted median	1.00(0.98-1.01)	0.63
		MR Egger	0.98(0.94-1.02)	0.38	3.61	0.61	0	0.6

## Sheet: Table S5
Table S5. Two-sample Mendelian randomization estimations showing the effects of Vitamin A (retinol) on the risk of epilepsy and the estimations of heterogeneity and horizontal pleiotropy for results.
Two Sample Mendelian Randomization					Heterogeneity		Pleiotropy
Outcome	Eeposure	Method	OR (95% CI)	p-value	Q-statistic	p-value	Egger Intercept	p-value
All epilepsy	Vitamin A (retinol)	Inverse variance weighted	0.81(0.42-1.58)	0.53	9.06	0.01
		Weighted median	0.72(0.88-1.08)	0.14
		MR Egger	6.30(0.62-63.85)	0.36	2.19	0.14	-0.08	0.33
Generalized Epilepsy	Vitamin A (retinol)	Inverse variance weighted	0.73(0.40-1.36)	0.33	5.14	0.16
		Weighted median	0.83(0.45-1.53)	0.55
		MR Egger	3.63(0.29-45.17)	0.42	2.83	0.24	-0.05	0.33
Focal Epilepsy	Vitamin A (retinol)	Inverse variance weighted	0.93(0.45-1.93)	0.84	8.04	0.02
		Weighted median	0.86(0.52-1.44)	0.58
		MR Egger	10.32(1.57-67.8)	0.25	1.06	0.3	-0.09	0.24
JME	Vitamin A (retinol)	Inverse variance weighted	0.97(0.90-1.04)	0.37	1.09	0.78
		Weighted median	0.98(0.90-1.07)	0.66
		MR Egger	1.11(0.81-1.51)	0.59	0.35	0.84	0	0.48
JAE	Vitamin A (retinol)	Inverse variance weighted	0.99(0.93-1.05)	0.75	5.65	0.13
		Weighted median	0.97(0.91-1.03)	0.28
		MR Egger	1.06(0.78-1.46)	0.74	5.11	0.08	0	0.69
CAE	Vitamin A (retinol)	Inverse variance weighted	0.98(0.93-1.04)	0.59	0.21	0.98
		Weighted median	0.98(0.92-1.05)	0.65
		MR Egger	0.97(0.75-1.26)	0.85	0.2	0.9	0	0.93
Focal Epilepsy (documented hippocampal sclerosis)	Vitamin A (retinol)	Inverse variance weighted	0.95(0.90-1.00)	0.07	0.57	0.9
		Weighted median	0.95(0.89-1.02)	0.16
		MR Egger	1.04(0.81-1.33)	0.8	0.07	0.97	0	0.55
Focal Epilepsy (documented lesion negative)	Vitamin A (retinol)	Inverse variance weighted	0.93(0.85-1.083)	0.18	3.16	0.37
		Weighted median	0.93(0.83-1.05)	0.23
		MR Egger	1.31(0.84-2.02)	0.35	0.77	0.68	-0.01	0.26
Focal Epilepsy (documented lesion other than hippocampal sclerosis)	Vitamin A (retinol)	Inverse variance weighted	1.05(0.92-1.20)	0.48	5.85	0.12
		Weighted median	1.00(0.89-1.14)	0.95
		MR Egger	1.65(1.07-2.56)	0.15	1.54	0.46	-0.02	0.17
Generalized Epilepsy with Tonic-clonic Seizures	Vitamin A (retinol)	Inverse variance weighted	0.99(0.96-1.02)	0.48	0.98	0.81
		Weighted median	0.99(0.96-1.03)	0.67
		MR Egger	1.01(0.87-1.17)	0.92	0.9	0.64	0	0.81

## Sheet: Table S6
Table S6. Two-sample Mendelian randomization estimations showing the effects of Carotene on the risk of epilepsy and the estimations of heterogeneity and horizontal pleiotropy for results.
Two Sample Mendelian Randomization					Heterogeneity		Pleiotropy
Outcome	Eeposure	Method	OR (95% CI)	p-value	Q-statistic	p-value	Egger Intercept	p-value
All epilepsy	Carotene	Inverse variance weighted	1.12(0.85-1.48)	0.4	5	0.29
		Weighted median	1.09(0.78-1.54)	0.6
		MR Egger	0.96(0.50-1.85)	0.92	4.58	0.21	0.01	0.64
Generalized Epilepsy	Carotene	Inverse variance weighted	1.18(0.60-2.33)	0.64	6.49	0.09
		Weighted median	1.07(0.58-1.97)	0.84
		MR Egger	2.80(1.14-6.91)	0.15	1.67	0.43	-0.04	0.16
Focal Epilepsy	Carotene	Inverse variance weighted	1.01(0.74-1.39)	0.94	2.45	0.48
		Weighted median	1.08(0.74-1.56)	0.7
		MR Egger	0.84(0.45-1.56)	0.63	1.96	0.38	0.01	0.56
JME	Carotene	Inverse variance weighted	1.00(0.94-1.08)	0.91	2.53	0.47
		Weighted median	1.02(0.94-1.11)	0.64
		MR Egger	1.04(0.90-1.19)	0.67	2.23	0.33	0	0.65
JAE	Carotene	Inverse variance weighted	1.03(0.96-1.10)	0.4	7.72	0.05
		Weighted median	1.03(0.97-1.09)	0.37
		MR Egger	1.13(1.04-1.23)	0.1	1.27	0.53	0	0.13
CAE	Carotene	Inverse variance weighted	1.01(0.94-1.08)	0.87	4.17	0.24
		Weighted median	0.98(0.91-1.05)	0.56
		MR Egger	1.07(0.95-1.21)	0.37	2.37	0.31	0	0.34
Focal Epilepsy (documented hippocampal sclerosis)	Carotene	Inverse variance weighted	0.96(0.91-1.02)	0.16	3.44	0.33
		Weighted median	0.98(0.92-1.05)	0.58
		MR Egger	0.92(0.82-1.04)	0.32	2.68	0.26	0	0.53
Focal Epilepsy (documented lesion negative)	Carotene	Inverse variance weighted	1.09(0.99-1.20)	0.08	1.59	0.66
		Weighted median	1.12(1.00-1.26)	0.05
		MR Egger	1.04(0.86-1.25)	0.75	1.19	0.55	0	0.59
Focal Epilepsy (documented lesion other than hippocampal sclerosis)	Carotene	Inverse variance weighted	0.98(0.89-1.08)	0.75	1.42	0.7
		Weighted median	0.98(0.87-1.10)	0.72
		MR Egger	0.90(0.75-1.09)	0.4	0.34	0.84	0	0.41
Generalized Epilepsy with Tonic-clonic Seizures	Carotene	Inverse variance weighted	1.00(0.97-1.03)	0.9	1.54	0.67
		Weighted median	1.00(0.97-1.04)	0.84
		MR Egger	1.01(0.95-1.07)	0.83	1.41	0.49	0	0.75

## Sheet: Table S7
Table S7. Two-sample Mendelian randomization estimations showing the effects of Selenium on the risk of epilepsy and the estimations of heterogeneity and horizontal pleiotropy for results.
Two Sample Mendelian Randomization					Heterogeneity		Pleiotropy
Outcome	Eeposure	Method	OR (95% CI)	p-value	Q-statistic	p-value	Egger Intercept	p-value
All epilepsy	Selenium	Inverse variance weighted	0.97(0.92-1.03)	0.35	1.2	1.2
		Weighted median	0.97(0.90-1.04)	0.38
		MR Egger	2.17(0.49-9.61)	0.49	0.08	0.77	-0.12	0.48
Generalized Epilepsy	Selenium	Inverse variance weighted	0.97(0.87-1.07)	0.52	1.53	0.47
		Weighted median	0.98(0.86-1.11)	0.72
		MR Egger	0.82(0.03-19.81)	0.92	1.51	0.22	0.02	0.94
Focal Epilepsy	Selenium	Inverse variance weighted	0.97(0.90-1.04)	0.36	0.82	0.66
		Weighted median	0.98(0.90-1.06)	0.63
		MR Egger	1.34(0.24-7.60)	0.79	0.68	0.41	-0.05	0.77
JME	Selenium	Inverse variance weighted	1.00(0.98-1.01)	0.66	0.18	0.91
		Weighted median	1.00(0.98-1.01)	0.68
		MR Egger	0.93(0.63-1.36)	0.77	0.05	0.83	0.01	0.78
JAE	Selenium	Inverse variance weighted	1.00(1.00-1.01)	0.33	2.2	0.33
		Weighted median	1.01(0.99-1.02)	0.31
		MR Egger	0.86(0.67-1.09)	0.43	0.5	0.48	0.02	0.42
CAE	Selenium	Inverse variance weighted	1.00(0.99-1.01)	0.97	0.04	0.98
		Weighted median	1.00(0.98-1.02)	1
		MR Egger	0.97(0.70-1.34)	0.89	0.01	0.91	0	0.89
Focal Epilepsy (documented hippocampal sclerosis)	Selenium	Inverse variance weighted	0.99(0.97-1.01)	0.37	7.21	0.03
		Weighted median	0.98(0.97-1.00)	0.05
		MR Egger	0.91(0.41-2.01)	0.86	6.92	0.01	0.01	0.87
Focal Epilepsy (documented lesion negative)	Selenium	Inverse variance weighted	1.00(0.98-1.02)	0.72	0.08	0.96
		Weighted median	1.00(0.97-1.02)	0.73
		MR Egger	1.00(0.59-1.71)	1	0.08	0.78	0	0.99
Focal Epilepsy (documented lesion other than hippocampal sclerosis)	Selenium	Inverse variance weighted	0.99(0.97-1.02)	0.58	0.41	0.81
		Weighted median	1.00(0.97-1.02)	0.74
		MR Egger	1.15(0.67-1.98)	0.7	0.13	0.71	-0.02	0.69
Generalized Epilepsy with Tonic-clonic Seizures	Selenium	Inverse variance weighted	1.00(0.99-1.01)	0.58	0.9	0.64
		Weighted median	1.00(0.99-1.01)	0.65
		MR Egger	1.07(0.89-1.28)	0.61	0.38	0.54	-0.01	0.6
